# Supplementary material for: A comparative analysis of patient participation in health technology assessment systems worldwide: trends and practices
Source: Front Public Health. 2025 Oct 31;13:1693886. doi: 10.3389/fpubh.2025.1693886 (PMC12615383; doi:10.3389/fpubh.2025.1693886)
Supplement: Supplementary file 1 [file Table_1.xlsx]

## Sheet: Supplementary Table 1
	Supplementary Table 1. Variables and categories, extended version.
	HTA Process
	Geographic scope of patient involvement
	National scope
	Regional scope
	Building capacity for patients to contribute
	Not implemented
	Some grade of capacity building, but mechanisms are unclear or applied on a non-routine basis
	Establish one capacity building activity*
	Establish at least three capacity-building activities* or a combination of support team and training
	Establish initiatives to self-evaluate and improve patient participation
	Not implemented
	Some level of self-evaluation, but mechanism is unclear
	HTA system asks for feedback and advice from patients
	HTA system either has a self-evaluation process, has conducted at least one self-evaluation, or has a dedicated team to enhance patient participation
	Individual HTA
	Phase I: Identification and Prioritization of HTs
	Allow patients to identify and/or prioritize
	Do not involve patients
	Allow patients to nominate OR participate in prioritization
	Routinely applied
	Non-routinely applied
	Allow patients to participate in nomination AND prioritization
	Phase II: Scoping of the evaluation
	Involve patients in the scoping protocol development or review
	Not implemented
	Some level of participation, but mechanism is unclear
	Providing submissions to develop assessment/scoping protocol or reviewing the protocol.
	Routinely applied
	Non-routinely applied
	Participating as part of the scoping team or working groups/workshops that develop or review the protocol
	Routinely applied
	Non-routinely applied
	Phase III: Assessment
	Collect patients' perspectives
	Not implemented
	Open call for anyone to submit information
	Unclear or non-routinely applied
	Clear mechanism and routinely applied
	Submissions or Consultations of Patient/Consumer Groups or Selected patients.
	Unclear or non-routinely applied
	Clear mechanism and routinely applied
	Submissions or Consultations of Patient/Consumer Groups or Selected patients + Patient Experts statements.
	Unclear
	Clear mechanism and routinely applied
	Allow patients to participate at assessment meetings, technical tables, or working groups
	Not implemented
	Mechanisms exist, but these are unclear and non-routinely applied
	Patients participate as non-members or in Working Groups
	Routinely applied
	Non-routinely applied
	Patients participate as members of assessment team
	Routinely applied
	Non-routinely applied
	Establish initiatives to improve or review the assessment report or patient input
	Not implemented
	Mechanisms exist, but these are unclear and non-routinely applied
	Patients can review technical reports/summary of patient submissions AND/OR have a meeting with patients to prepare the presentation of input to the committee AND/OR Patients can improve their draft submissions based on feedback from supporting teams AND/OR have a consumer hearing before the committee meeting
	Routinely applied
	Non-routinely applied
	Phase IV: Appraisal
	Present the patient submissions or testimonies to the appraisal committee
	Not implemented
	Patients attend as observers OR the mechanism of participation is very unclear
	Patients can attend and participate or their input is presented, but the mechanism is unclear or non-routinely applied
	Patient input is routinely presented by patient representatives
	Patient input is routinely presented by patients
	Have patients/consumers/public as members of appraisal committees
	Not implemented
	Citizens OR Citizens representatives OR Public members (representing general public)
	Patients/consumers OR patient/consumer representatives OR lay members/public members (if they act as patient representatives)
	Grant patient/public members the right to vote
	Not implemented
	Yes
	Allow patients to review the draft recommendation report
	Not implemented
	Mechanisms exist, but these are unclear and non-routinely applied
	Clear mechanism and routinely applied
	Hold Committee meetings fully or partly in public
	Not implemented
	Yes
	Phase V: Implementation and Reporting
	Allow patients to appeal the final HTA recommendations/decisions or participate in the appealing process
	Not implemented
	Yes, but unclear mechanism, or non-routinely applied, or patients act only as observers of the final deliberation
	Yes, Routinely, and either starting the process or actively influencing on the final outcome
	Produce easy to read summaries of HTA reports
	Not implemented
	Yes
	Include patient input in the HTA reports/recommendations
	Not implemented
	Assessment report includes patient input, but non-routinely applied
	Assessment report includes patient input
	HTA Recommendations acknowledge or mention patient input, but no summary of patient input is included
	HTA Recommendations include a summary of patient input included
	Summarize/Inform how patient input was used and impacted the Recommendations
	Not implemented
	Report with recommendations mentiones how patient input was used and impacted the recommendations/decisions
	*Providing training, patient participation guidance, a support team for involvement, information about the technology, or a template for submissions.
