# Supplementary material for: A comparative analysis of patient participation in health technology assessment systems worldwide: trends and practices
Source: Front Public Health. 2025 Oct 31;13:1693886. doi: 10.3389/fpubh.2025.1693886 (PMC12615383; doi:10.3389/fpubh.2025.1693886)
Supplement: Supplementary file 2 [file Table_2.xlsx]

## Sheet: Supplementary Table 2
	Supplementary Table 2. Variables and weights assigned to each variable.
	Activity	Weight	Factors			Rationale
			Depth/Role	Influence	Transparency/ Institutionalization
	Building capacity for patients to contribute	Very High	2	2	1	Empowers and institutionalizes participation, essential foundation.
	Establish initiatives to self-evaluate	Medium	0	0	1	Supportive/transparency role without direct influence.
	Allow patients to identify/prioritize	Medium	1	1	0	Active consultative role but no structural empowerment.
	Involve patients in scoping	High	1	2	0	Active input shapes HTA focus, moderate influence.
	Collect patients’ perspectives	High	1	2	0	Patient evidence can shape outputs, active but non-structural.
	Participate in assessment meetings	High	1	2	0	Patients collaborate in evidence deliberation, non-structural.
	Review/improve assessment report	Medium	1	1	1	Provides feedback and transparency but limited influence.
	Present patient submissions to appraisal	High	1	2	0	Testimonies influence decisions but without structural power.
	Patients as committee members	Very High	2	2	0	Structural role ensures embedded influence.
	Patients have voting rights	Very High	2	2	0	Direct decision-making power, highest empowerment.
	Review draft recommendation	Medium	0	1	1	Enhances transparency, minor influence.
	Hold meetings in public	Medium	0	0	1	Symbolic/transparency role only.
	Appeal HTA decisions	Low	0	0	1	Reactive, limited influence beyond transparency.
	Produce easy-to-read summaries	Low	0	0	1	Informative only, symbolic engagement.
	Include patient input in reports	Low	0	0	1	Post-hoc acknowledgment, symbolic.
	Summarize how input impacted recommendations	Medium	0	1	1	Improves accountability, some indirect influence.
	Note: Three factors have been used to assign weights to the activities, prioritizing empowerment as the key driver for Very High and High weights: (i) Depth/Role of Engagement – symbolic (0), consultative (1), empowered/structural (2) (ii) Influence on HTA Outcomes – minimal (0), informs (1), shapes/decides (2) (iii) Contribution to transparency or the institutionalization of patient participatio…
