# Supplementary material for: A comparative analysis of patient participation in health technology assessment systems worldwide: trends and practices
Source: Front Public Health. 2025 Oct 31;13:1693886. doi: 10.3389/fpubh.2025.1693886 (PMC12615383; doi:10.3389/fpubh.2025.1693886)
Supplement: Supplementary file 3 [file Table_3.xlsx]

## Sheet: Supplementary Table 3
	Supplementary Table 3. Weights assigned to each variable category.
		Categories value (0-1)
	HTA Process	Categories value (0-1)
	Geographic scope of patient involvement
	National scope	1
	Regional scope	0.5
	Building capacity for patients to contribute
	Not implemented	0
	Some grade of capacity building, but mechanisms are unclear or applied on a non-routine basis	0.2
	Establish one capacity building activity*	0.5
	Establish at least three capacity-building activities* or a combination of support team and training	1
	Establish initiatives to self-evaluate and improve patient participation
	Not implemented	0
	Some level of self-evaluation, but mechanism is unclear	0.2
	HTA system asks for feedback and advice from patients	0.5
	HTA system either has a self-evaluation process, has conducted at least one self-evaluation, or has a dedicated team to enhance patient participation	1
	Individual HTA
	Phase I: Identification and Prioritization of HTs
	Allow patients to identify and/or prioritize
	Do not involve patients	0
	Allow patients to nominate OR participate in prioritization
	Routinely applied	0.2
	Non-routinely applied	0.5
	Allow patients to participate in nomination AND prioritization	1
	Phase II: Scoping of the evaluation
	Involve patients in the scoping protocol development or review
	Not implemented	0
	Some level of participation, but mechanism is unclear	0.2
	Providing submissions to develop assessment/scoping protocol or reviewing the protocol.
	Routinely applied	0.4
	Non-routinely applied	0.8
	Participating as part of the scoping team or working groups/workshops that develop or review the protocol
	Routinely applied	1
	Non-routinely applied	0.6
	Phase III: Assessment
	Collect patients' perspectives
	Not implemented	0
	Open call for anyone to submit information
	Unclear or non-routinely applied	0.2
	Clear mechanism and routinely applied	0.6
	Submissions or Consultations of Patient/Consumer Groups or Selected patients.
	Unclear or non-routinely applied	0.4
	Clear mechanism and routinely applied	0.8
	Submissions or Consultations of Patient/Consumer Groups or Selected patients + Patient Experts statements.
	Unclear	0.6
	Clear mechanism and routinely applied	1
	Allow patients to participate at assessment meetings, technical tables, or working groups
	Not implemented	0
	Mechanisms exist, but these are unclear and non-routinely applied	0.2
	Patients participate as non-members or in Working Groups
	Routinely applied	0.8
	Non-routinely applied	0.4
	Patients participate as members of assessment team
	Routinely applied	1
	Non-routinely applied	0.6
	Establish initiatives to improve or review the assessment report or patient input
	Not implemented	0
	Mechanisms exist, but these are unclear and non-routinely applied	0.2
	Patients can review technical reports/summary of patient submissions AND/OR have a meeting with patients to prepare the presentation of input to the committee AND/OR Patients can improve their draft submissions based on feedback from supporting teams AND/OR have a consumer hearing before the committee meeting
	Routinely applied	1
	Non-routinely applied	0.5
	Phase IV: Appraisal
	Present the patient submissions or testimonies to the appraisal committee
	Not implemented	0
	Patients attend as observers OR the mechanism of participation is very unclear	0.2
	Patients can attend and participate or their input is presented, but the mechanism is unclear or non-routinely applied	0.6
	Patient input is routinely presented by patient representatives	0.8
	Patient input is routinely presented by patients	1
	Have patients/consumers/public as members of appraisal committees
	Not implemented	0
	Citizens OR Citizens representatives OR Public members (representing general public)	0.4
	Patients/consumers OR patient/consumer representatives OR lay members/public members (if they act as patient representatives)	1
	Grant patient/public members the right to vote
	Not implemented	0
	Yes	1
	Allow patients to review the draft recommendation report
	Not implemented	0
	Mechanisms exist, but these are unclear and non-routinely applied	0.5
	Clear mechanism and routinely applied	1
	Hold Committee meetings fully or partly in public
	Not implemented	0
	Yes	1
	Phase V: Implementation and Reporting
	Allow patients to appeal the final HTA recommendations/decisions or participate in the appealing process
	Not implemented	0
	Yes, but unclear mechanism, or non-routinely applied, or patients act only as observers of the final deliberation	0.5
	Yes, Routinely, and either starting the process or actively influencing on the final outcome	1
	Produce easy to read summaries of HTA reports
	Not implemented	0
	Yes	1
	Include patient input in the HTA reports/recommendations
	Not implemented	0
	Assessment report includes patient input, but non-routinely applied	0.2
	Assessment report includes patient input	0.5
	HTA Recommendations acknowledge or mention patient input, but no summary of patient input is included	0.7
	HTA Recommendations include a summary of patient input included	1
	Summarize/Inform how patient input was used and impacted the Recommendations
	Not implemented	0
	Report with recommendations mentiones how patient input was used and impacted the recommendations/decisions	1
	*Providing training, patient participation guidance, a support team for involvement, information about the technology, or a template for submissions.
	Notes: Each activity was assessed using a 0–1 scoring system to capture the level of implementation across HTA agencies. For every activity, predefined categories described graduated levels of patient participation, ranging from 0 (not implemented) to 1 (highest level of participation), with partial scores (e.g., 0.2, 0.4, 0.5, 0.6, 0.8) reflecting intermediate levels. Partial points were determi…
