# Supplementary material for: A comparative analysis of patient participation in health technology assessment systems worldwide: trends and practices
Source: Front Public Health. 2025 Oct 31;13:1693886. doi: 10.3389/fpubh.2025.1693886 (PMC12615383; doi:10.3389/fpubh.2025.1693886)
Supplement: Supplementary file 4 [file Table_4.xlsx]

## Sheet: Supplementary Table 4
		Supplementary Table 4. Variable level scores, HTA phase level scores, and overall scores calculated for each HTA body.
							United Kingdom (England)	United Kingdom (Scotland)	United Kingdom (Scotland)	Canada	Canada	Canada	Poland	Mexico	Colombia	Thailand	Taiwan	New Zealand	The Netherlands	Germany	France	Spain	Spain	Spain	Belgium	Sweden	Italy	Italy	Italy	Italy	Portugal	Australia	Australia	US	US	US	US	China	Japan	India	Republic of Korea	Republic of Korea	Brazil	Brazil	Switzerland	Austria	Austria	Ireland	Ireland
		Variables	Categories		Weight		NICE	SMC	SHTG	CADTH	OHTAC	INESSS	AOTMIT	CENETEC	IETS	HITAP	NIHTA	PHARMAC	ZIN	G-BA & IQWiG	HAS	AEMPS	REDETS	CATSALUT	KCE-INAMI/RIZIV	TLV	AGENAS	AIFA	RETEHTA	CRUF	INFARMED	PBAC	MSAC	ICER	AHRQ	WSHCA-HTCC	OHA-HERC	CNHDRC	C2H	DHR	NECA	HIRA	CONITEC	COSAUDE	FOPH	AIHTA	DVSV	HIQA	NCPE
		HTA Characteristics and Process				0.18
		I - Geographic scope of HTA system				0.02
		National or regional scope	National: 1 Regional: 0.5	0 1	Low	0.02	1	1	1	1	0.5	0.5	1	1	1	1	1	1	1	1	1	1	1	0.5	1	1	1	1	0.5	0.5	1	1	1	1	1	0.5	0.5	1	1	1	1	1	1	1	1	1	1	1	1
		II - Building capacity for patients to contribute				0.12
		Establish initiatives to build capacity for patients to contribute	- No: 0 - Yes, Some grade of capacity building, but unclear mechanisms or non-routinely: 0.2 - Yes, 1 among Training, PIN guidance, Support team for involvement, Providing information about the technology, Template for submissions: 0.5 - Yes, 3 or more of them, or a combination of support group + training: 1	0 0.2 0.5 1	Very High	0.12	1	1	1	1	0	1	0.5	0	0.5	0.5	1	0	0	1	1	0	0	1	0	0	0.2	0	0	0	1	1	1	1	0	0.5	0.5	0	0	0	0.5	0	1	0	0.2	0	0	0.5	1
		III - Evaluation of the Patient Involvement Process				0.04
		Establish initiatives to self-evaluate and improve patient participation	- No: 0 - Yes, Some level of self-evaluation, but unclear mechanism: 0.2 - Yes, HTA asks for feedback and advice from patients: 0.5 - Yes, HTA conducts at least one among the following: 1 - HTA has a defined process for self-evaluation - HTA has conducted at least 1 comprehensive self-evaluation - HTA has a dedicated team to help the agency improve Patient Involvement	0 0.2 0.5 1	Medium	0.04	1	1	0.5	1	1	0	0	0	1	0	1	1	0.5	0	1	0	0	0	0	0.2	0	0	0	0	0.2	1	1	0	0	0	0	0	0	0	0	0	0	0	0	0	0	0.5	1
		Individual HTA Evaluation				0.82
		IV - Identifying and Prioritizing Technologies				0.04
		Allow patients to participate in the identification and/or prioritization of health technologies	- No: 0 - Yes, Identification/Nomination or Selection/Prioritization, Non-systematic: 0.2 - Yes, Identification/Nomination or Selection/Prioritization: 0.5 - Yes, Both Identification/Nomination and Selection/Prioritization: 1	0 0.2 0.5 1	Medium	0.04	1	0	0.5	0.5	0	0	0	0	0	1	0	0.5	0.5	1	0	0	0	0.5	0	0.5	0.5	0	1	0.5	0	0.5	0.5	0.5	0.5	0.5	0.5	0	0	0.5	0.5	0	1	0.5	0.5	0	0	1	0
		V - Scoping of Evaluation				0.08
		Allow patients to participate in the scoping protocol development or review	- No: 0 - Yes, but unclear mechanism: 0.2 - Yes, providing submissions used to develop assessment/scoping protocol or reviewing the published protocol. Routinely: 0.8; Non-Routinely: 0.4 - Yes, participating as part of the scoping team or working groups/workshops that develop or review the protocol. Routinely: 1; Non-Routinely: 0.6	0 0.2 0.4 0.6 0.8 1	High	0.08	1	0	0	0.8	0	0.8	0	0	1	1	0	0	0	0.8	0	0	0.6	0	0.2	0	0	0	0	0	0.8	0	1	0.8	0	0.8	0.8	0	0	0.2	0	0	0	0	0.8	0	0	1	0
		VI - Assessment				0.2								0																								0	0	0						0	0
		Collect patients perspectives through submissions or direct consultations	- No: 0 - Yes, Open call for anyone to submit information, from individual patients and/or users. Unclear or Non-Routinely: 0.2; Clear mechanism and Routinely: 0.6 - Yes, Submissions or Consultations of Patient/Consumer Groups or Selected patients. Unclear or Non-Routinely: 0.4; Clear mechanism and Routinely: 0.8 - Yes, Submissions or Consultations of Patient/Consumer Groups or Selected patients …	0 0.2 0.4 0.6 0.8 1	High	0.08	1	0.8	0.8	0.8	0.8	0.8	0.4	0	0.8	0	0.6	0.4	0.8	0.8	0.8	0	0	0	0	0	0.2	0	0	0	0.8	0.6	0.8	0.6	0.6	0	0	0	0	0	0.2	0.2	0.6	0.2	0	0	0	0	0.8
		Allow patients to participate at assessment meetings, technical tables, or working groups	- No: 0 - Yes, Mechanisms exist, but it is unclear and non-routinely: 0.2 - Yes, Patients participate as non-members or in Working Groups. Routinely: 0.8; Non-Routinely: 0.4 - Yes, Patients participate as members of assessment team. Routinely: 1; Non-Routinely: 0.6	0 0.2 0.4 0.6 0.8 1	High	0.08	0	0	0	0	0	0	0	0	0	0	0	0.8	0	0.8	0.4	0	0.4	1	0	0	0	0	0	0.4	0.4	1	1	0	0	0	0.8	0	0	0	0	0	0	0	0	0	0	0.8	0
		Allow patients to review the assessment report or improve the patient input	- No: 0 - Yes, Mechanisms exist, but it is unclear and non-routinely: 0.2 - Yes, Patients can review technical reports. Routinely: 1; Non-Routinely: 0.5 - Yes, Patients can review the summary of patient submissions. Routinely: 1; Non-Routinely: 0.5 - Yes, Meeting with patients to prepare the presentation of patient input to the committee. Routinely: 1; Non-Routinely: 0.5 - Yes, Patients can impro…	0 0.2 0.5 1	Medium	0.04	1	1	1	1	1	0	1	0	0	1	1	0	1	1	0.2	1	0.5	1	0	0	1	0	0	0	0	0	0.5	1	1	1	0	0	0	0	0	0.5	0	0	1	0	0	1	0
		VII - Appraisal				0.4								0	0	0											0			0								0	0							0		0
		Present the patient submissions or testimonies to the appraisal committee	- No: 0 - Yes, Patients attend as observers OR the mechanism of participation is very unclear. 0.2 - Yes, Patients can attend and participate or their input is presented, but the mechanism is unclear or Non-Routinely: 0.6 - Patient input is routinely presented by non-input contributors or non-spokepersons: 0.8 - Patient input is routinely presented by input contributors or spokepersons: 1	0 0.2 0.6 0.8 1	High	0.08	1	1	1	1	0	0	0.6	0	0	0	1	0.6	0.6	1	0.8	0	0	0	0	0	0	1	0.6	0	0.6	1	0	0.6	0.6	0	0.6	0	0	0	0	0	1	0	0	0	0	0	0
		Include patients/consumers/public as members of appraisal committees	- No: 0 - Yes, Citizens OR Citizens representatives OR Public members (representing general public): 0.4 - Yes, Patients/Consumers OR Patient/Consumer representatives OR Lay members/Public members (if they act as patient representatives): 1	0 0.4 1	Very High	0.12	1	1	1	1	0	1	1	0	0	0	0	1	1	1	1	0	0	1	1	1	0	0	0	0	0	1	1	1	1	0	0	0	0	0	1	1	0.4	1	0.4	0	1	0	1
		Grant the patient/public/consumer members the right to vote	- No: 0 - Yes: 1	0 1	Very High	0.12	1	1	1	1	0	0	1	0	0	0	0	1	1	0	1	0	0	1	1	1	0	0	0	0	0	1	1	1	1	0	0	0	0	0	1	1	1	1	1	0	1	0	1
		Allow patients to review the draft recommendation report	- No - Yes, but unclear mechanism or Non-Routinely. 0.5 - Yes: 1	0 0.5 1	Medium	0.04	1	0	0.5	1	1	1	0	0	0	0	0	0.5	1	1	0	0	0	1	0	0	0	0	0	0	0	0	0.5	0	0	1	1	0	0	1	0	0.5	0.5	0	0	0	0	0	0
		Hold committee meetings fully or partially in public	- No: 0 - Yes: 1	0 1	Medium	0.04	1	1	1	0	0	0	0	0	0	0	0	0	1	1	0	0	0	0	0	0	0	0	0	0	0	0	0	1	1	1	1	0	0	0	0	0	0	0	0	0	0	0	0
		VIII - Implementation and Reporting				0.1						0		0	0	0			0									0	0	0						0	0	0	0	0	0					0	0
		Allow patients to participate in the appeal process	- No: 0 - Yes, but unclear mechanism, or non-routinely applied, or patients act only as observers of the final deliberation: 0.5 - Yes, Routinely, and either starting the process or actively influencing on the final outcome: 1	0 0.5 1	Low	0.02	1	0.5	0	0	1	0	0	0	0	0	0.5	0.5	0	1	0	0	0	0	0	0	0	0	0	0	0	0	0	0	1	0	0	0	0	0	0	0.5	0.5	0.5	0	0	0	0	0
		Produce easy to read summaries of HTA reports	- No: 0 - Yes: 1	0 1	Low	0.02	1	1	1	1	1	0	0	0	0	0	0	0	0	0	0	0	0	0	0	0	0	0	0	0	0	1	1	0	0	0	0	0	0	0	0	0	1	0	1	0	0	1	1
		Include patient input in the HTA reports/recommendations	- No - Yes, Assessment report includes patient input, but Non-routinely: 0.2 - Yes, Assessment report includes patient input. 0.5 - Yes, HTA Recommendations acknowledge or mention patient input, but no summary of patient input is included. 0.7 - Yes, HTA Recommendations include a summary of patient input included. 1	0 0.2 0.5 0.7 1	Low	0.02	1	1	1	1	0	0	1	0	0	0	0.5	0	0	0	0.5	0	0	0	0	0	0.2	0	0	0	0.7	1	1	0.5	0	0	0	0	0	0	0	0	1	0	0	0	0	1	0
		Summarize/inform how patient input was used and impacted the recommendations	- No: 0 - Yes, Report with recommendations mentiones how patient input was used and impacted the recommendations/decisions: 1	0 1	Medium	0.04	1	1	0	1	0	0	0	0	0	0	0	0	0	0	0	0	0	0	0	0	0	0	0	0	0	0	0	0	0	0	0	0	0	0	0	0	0	0	0	0	0	0	0
				Tiers	Total Weighted Score (0-10)		9.2	7.34	7.04	8.08	2.34	4.18	4.6	0.2	2.64	2.4	3.68	4.94	5.32	7.12	5.98	0.6	1.2	5.5	2.76	2.88	1.24	1	0.98	0.62	3.7	6.88	7.44	6.5	4.76	2.74	3.46	0.2	0.2	0.96	3.56	3.26	5.46	3.06	3.56	0.2	2.6	3.64	5.04
				1º	>7.5
				2º	>=5, <=7.5
				3º	>=2.5, <=5
				4º	< 2.5
				Phases Weighted Score (0-10)			United Kingdom (England)	United Kingdom (Scotland)	United Kingdom (Scotland)	Canada	Canada	Canada	Poland	Mexico	Colombia	Thailand	Taiwan	New Zealand	The Netherlands	Germany	France	Spain	Spain	Spain	Belgium	Sweden	Italy	Italy	Italy	Italy	Portugal	Australia	Australia	US	US	US	US	China	Japan	India	Republic of Korea	Republic of Korea	Brazil	Brazil	Switzerland	Austria	Austria	Ireland	Ireland
							NICE	SMC	SHTG	CADTH	OHTAC	INESSS	AOTMIT	CENETEC	IETS	HITAP	NIHTA	PHARMAC	ZIN	G-BA & IQWiG	HAS	AEMPS	REDETS	CATSALUT	KCE-INAMI/RIZIV	TLV	AGENAS	AIFA	RETEHTA	CRUF	INFARMED	PBAC	MSAC	ICER	AHRQ	WSHCA-HTCC	OHA-HERC	CNHDRC	C2H	DHR	NECA	HIRA	CONITEC	COSAUDE	FOPH	AIHTA	DVSV	HIQA	NCPE
				Identifying and Prioritizing Technologies (0-0.40)			0.4	0	0.2	0.2	0	0	0	0	0	0.4	0	0.2	0.2	0.4	0	0	0	0.2	0	0.2	0.2	0	0.4	0.2	0	0.2	0.2	0.2	0.2	0.2	0.2	0	0	0.2	0.2	0	0.4	0.2	0.2	0	0	0.4	0
				Scoping of Evaluation (0-0.80)			0.8	0	0	0.64	0	0.64	0	0	0.8	0.8	0	0	0	0.64	0	0	0.48	0	0.16	0	0	0	0	0	0.64	0	0.8	0.64	0	0.64	0.64	0	0	0.16	0	0	0	0	0.64	0	0	0.8	0
				Assessment (0-2)			1.2	1.04	1.04	1.04	1.04	0.64	0.72	0	0.64	0.4	0.88	0.96	1.04	1.68	1.04	0.4	0.52	1.2	0	0	0.56	0	0	0.32	0.96	1.28	1.64	0.88	0.88	0.4	0.64	0	0	0	0.16	0.36	0.48	0.16	0.4	0	0	1.04	0.64
				Appraisal (0-4)			4	3.6	3.8	3.6	0.4	1.6	2.88	0	0	0	0.8	3.08	3.68	2.8	3.04	0	0	2.8	2.4	2.4	0	0.8	0.48	0	0.48	3.2	2.6	3.28	3.28	0.8	1.28	0	0	0.4	2.4	2.6	2.68	2.4	1.68	0	2.4	0	2.4
				Implementation and Reporting (0-1)			1	0.9	0.4	0.8	0.4	0	0.2	0	0	0	0.2	0.1	0	0.2	0.1	0	0	0	0	0	0.04	0	0	0	0.14	0.4	0.4	0.1	0.2	0	0	0	0	0	0	0.1	0.5	0.1	0.2	0	0	0.4	0.2
[truncated: 41 more columns]
