# Supplementary material for: A comparative analysis of patient participation in health technology assessment systems worldwide: trends and practices
Source: Front Public Health. 2025 Oct 31;13:1693886. doi: 10.3389/fpubh.2025.1693886 (PMC12615383; doi:10.3389/fpubh.2025.1693886)
Supplement: Supplementary file 5 [file Table_5.xlsx]

## Sheet: Supplementary Table 5
		Supplementary Table 5. Distribution of patient participation by variable and category across all HTA systems, extended version.
		HTA Process	HTA systems (%*)
		Geographic scope of HTA system
		Regional scope	0.125
		National scope	0.875
		Establish initiatives to build capacity for patients to contribute
		Some grade of capacity building, but mechanisms are unclear or applied on a non-routine basis	0.428571
		Establish one capacity building activity*	0.267857
		Establish at least three capacity-building activities* or a combination of support team and training	0.303571
		Establish initiatives to self-evaluate and improve patient participation
		Not implemented	0.625
		Some level of self-evaluation, but mechanism is unclear	0.0357143
		HTA system asks for feedback and advice from patients	0.0535714
		HTA system either has a self-evaluation process, has conducted at least one self-evaluation, or has a dedicated team to enhance patient participation	0.285714
		Individual HTA
		Phase I: Identification and Prioritization of HTs
		Allow patients to participate in the identification and/or prioritization of health technologies
		Do not involve patients	0.410714
		Allow patients to nominate OR participate in prioritization, but on a non-routine basis	0.0178571
		Allow patients to nominate OR participate in prioritization	0.392857
		Allow patients to participate in nomination AND prioritization	0.178571
		Phase II: Scoping of the evaluation
		Allow patients to participate in the scoping protocol development or review
		Do not involve patients	0.589286
		Some level of participation, but mechanism is unclear	0.0714286
		Providing submissions to develop assessment/scoping protocol or reviewing the protocol.
		Routinely applied	0.160714
		Non-routinely applied	0
		Participating as part of the scoping team or working groups/workshops that develop or review the protocol
		Routinely applied	0.142857
		Non-routinely applied	0.0357143
		Phase III: Assessment
		Collect patients perspectives through submissions or direct consultations
		Not implemented	0.446429
		Open call for anyone to submit information
		Unclear or non-routinely applied	0.0892857
		Clear mechanism and routinely applied	0.142857
		Submissions or consultations of patient/consumer groups or selected patients.
		Unclear or non-routinely applied	0.0714286
		Clear mechanism and routinely applied	0.232143
		Submissions or consultations of patient/consumer groups or selected patients + patient Experts statements.
		Unclear	0
		Clear mechanism and routinely applied	0.0178571
		Allow patients to participate at assessment meetings, technical tables, or working groups
		Not implemented	0.696429
		Mechanisms exist, but these are unclear and non-routinely applied	0
		Patients participate as non-members or in Working Groups
		Routinely applied	0.107143
		Non-routinely applied	0.0892857
		Patients participate as members of assessment team
		Routinely applied	0.107143
		Non-routinely applied	0
		Allow patients to review the assessment report or improve the patient input
		Not implemented	0.5
		Mechanisms exist, but these are unclear and non-routinely applied	0.0178571
		Patients can review technical reports/summary of patient submissions AND/OR have a meeting with patients to prepare the presentation of input to the committee AND/OR Patients can improve their draft submissions based on feedback from supporting teams AND/OR have a consumer hearing before the committee meeting
		Routinely applied	0.392857
		Non-routinely applied	0.0892857
		Phase IV: Appraisal
		Present the patient submissions or testimonies to the appraisal committee
		Not implemented	0.571429
		Patients attend as observers OR the mechanism of participation is very unclear	0.0535714
		Patients can attend and participate or their input is presented, but the mechanism is unclear or non-routinely applied	0.160714
		Patient input is routinely presented by patient representatives	0.0535714
		Patient input is routinely presented by patients	0.160714
		Include patients/consumers/public as members of appraisal committees
		Not implemented	0.446429
		Citizens OR Citizens representatives OR Public members (representing general public)	0.0714286
		Patients/Consumers OR Patient/Consumer representatives OR Lay members/Public members (if they act as patient representatives)	0.482143
		Grant patient/public/consumer members the right to vote
		Not implemented	0.517857
		Yes	0.482143
		Allow patients to review the draft recommendation report
		Not implemented	0.660714
		Mechanisms exist, but these are unclear and non-routinely applied	0.125
		Clear mechanism and routinely applied	0.214286
		Hold committee meetings fully or partially in public
		Not implemented	0.839286
		Yes	0.160714
		Phase V: Implementation and Reporting
		Allow patients to participate in the appeal process
		Not implemented	0.785714
		Yes, but unclear mechanism, or non-routinely applied, or patients act only as observers of the final deliberation	0.142857
		Yes, Routinely, and either starting the process or actively influencing on the final outcome	0.0714286
		Produce easy to read summaries of HTA reports
		Not implemented	0.714286
		Yes	0.285714
		Include patient input in the HTA reports/recommendations
		Not implemented	0.678571
		Assessment report includes patient input, but Non-routinely applied	0.0357143
		Assessment report includes patient input	0.0714286
		HTA Recommendations acknowledge or mention patient input, but no summary of patient input is included	0.0178571
		HTA Recommendations include a summary of patient input included	0.196429
		Summarize/inform how patient input was used and impacted the recommendations
		Not implemented	0.928571
		Report with recommendations mentions how patient input was used and impacted the recommendations/decisions	0.0714286
		*Percentages may exceed 100 % due to the rounding up of numbers.
		**Providing training, patient participation guidance, a support team for involvement, information about the technology, or a template for submissions.
		Distribution of patient participation by variable and category across all HTA systems. Simplified version.
		HTA Process
		Variables and categories	HTA systems (%*)	Examples of HTA Systems
		Geographic scope of HTA system
		Regional scope	0.1454	CATSALUT, CRUF, OHA-HERC
		National scope	0.855	CADTH, FOPH, HTAC
		Establish initiatives to build capacity for patients to contribute
		Not implemented	0	CENETEC, DHR-HTAIn, SÚKL
		Some grade of capacity building	0.696429	NECA, NOMA, DMC
		Incorporates at least three capacity-building activities** or a combination of support team and training	0.303571	SMC, CONITEC, CADTH
		Establish initiatives to self-evaluate and improve patient participation
		Not implemented	0.625	IQWIG-G-BA, DVSV, NAMMDR
		Some level of self-evaluation, usually by the HTA system asking for feedback and advice from patients	0.0892857	ZIN, HIQA, SHTG
		Incorporates a self-evaluation process, or has conducted at least one self-evaluation, or has a team to enhance participation	0.285714	MSAC, HAS, NICE
		Individual HTA
		Phase I: Identification and prioritization
		Allow patients to participate in the identification and/or prioritization of health technologies
		Not implemented	0.410714	SMC, NIHTA, AIFA
		Patients participate in the identification or prioritization	0.410714	ZIN, PBAC, ICER
		Patients participate in the identification and prioritization	0.178571	IQWIG-G-BA, NICE, CONITEC
		Phase II: Scope of evaluation
		Allow patients to participate in the scoping protocol development or review
		Not implemented	0.589286	ZIN, PHARMAC, HSPI
		Some level of participation, but mechanism is unclear	0.073	NOMA, NIPHNO, DHR-HTAIn
		Patients provide submissions to develop assessment/scoping protocol, or review the protocol	0.164	CADTH, FOPH, HTAC
		Patients participate as part of the scoping team or working groups/workshops that develop or review the protocol	0.163	DMC, ICER, CONETEC
		Phase III: Assessment
		Collect patients perspectives through submissions or direct consultations
		Not implemented	0.455	AIHTA, MAHTAS, CRUF
		Open call for anyone to submit information	0.236	NIHTA, PBAC, AHRQ
		Submissions or consultations of patient/consumer groups or selected patients	0.291	SMC, IQWIG-G-BA, CADTH
		Submissions or consultations of patient/consumer groups or selected patients, and patient experts statements	0.018	NICE
		Allow patients to participate at assessment meetings, technical tables, or working groups
		Not implemented	0.709	FIMEA, HTAC, NCPE-HSE
		Patients participate as non-members or in working groups	0.182	IQWIG-G-BA, PHARMAC, NOMA
		Patients participate as members of the assessment team	0.109	CATSALUT, PBAC, DHTC
		Allow patients to review the assessment report or improve the patient input
		Not implemented	0.527	NCPE-HSE, SÚKL, IETS
		Mechanisms exist, but these are unclear and non-routinely applied	0.018	HAS
		Allow patients to review the assessment report or improve the patient input before the committee meeting	0.455	AEMPS, AGENAS, FIMEA
		Phase IV: Appraisal
		Present the patient submissions or testimonies to the appraisal committee
		Not implemented	0.564	ACE, HIQA, OHTAC
		Patients attend as observers, or the mechanism of participation is very unclear	0.055	CONETEC, MAHTAS, FIMEA
		Patients can attend and participate, or their input is presented, but the mechanism is unclear or non-routinely applied	0.164	AOTMIT, PHARMAC, HTAC
		Patient input is routinely presented by non-input contributors or non-spokepersons	0.055	HAS, DMC, DHTC
		Patient input is routinely presented by direct contributors or spokepersons	0.164	SMC, NIHTA, CONITEC
		Include patients/consumers/public as members of appraisal committees
		Not implemented	0.455	ACE, CONETEC, HITAP
		Citizens or citizens representatives, or public members (representing general public)	0.073	CONITEC, ICTAHC, HTAC
		Patients/consumers, or patient/consumer representatives, or lay members/public members (if they act as patient representatives)	0.473	AHRQ, PBAC, NECA
		Grant patient/public/consumer members the right to vote
		Not implemented	0.527	IQWIG-G-BA, C2H, NIHTA
		Yes	0.473	SMC, MSAC, DMC
		Allow patients to review the draft recommendation report
		Not implemented	0.655	PBAC, HAS, NECA
		Mechanisms exist, but these are unclear and non-routinely applied	0.127	MSAC, CONITEC, HTAC
		Clear mechanism and routinely applied	0.218	NICE, CADTH, CONETEC
		Hold committee meetings fully or partially in public
		Not implemented	0.836	TLV, AEMPS, HAS
		Yes	0.164	ZIN, IQWIG-G-BA, ICER
		Phase V: Implementation and reporting
		Allow patients to participate in the appeal process
		Not implemented	0.782	IETS, HITAP, DVSV
		Patients participate, but mechanism is unclear, or non-routinely applied, or patients act only as observers of the final deliberation	0.145	NOMA, NAMMDR, HIRA
		Either starting the appealing process or actively impacting on the outcome	0.073	NICE, IQWIG-G-BA, AHRQ
		Produce easy to read summaries of HTA reports
		Not implemented	0.709	CENETEC, CNHDRC, COSAUDE
		Yes	0.291	NCPE-HSE, CONITEC, ACE
		Include patient input in the HTA reports/recommendations
		Not implemented	0.673	ICTAHC, DMC, MAHTAS
		Assessment report includes patient input	0.109	NIHTA, HAS, DHTC
		HTA recommendations acknowledge or mention the patient input, but no summary is included	0.018	INFARMED
		HTA recommendations include a summary of the patient input	0.2	NICE, SMC, AOTMIT
		Summarize/inform how patient input was used and impacted the recommendations
		Not implemented	0.927	FOPH, IQWIG-G-BA, ZIN
		The report with recommendations mentiones how patient input was used and impacted the recommendations/decisions	0.073	NICE, SMC, CADTH

## Sheet: HTA systems scores
							United Kingdom (England)	United Kingdom (Scotland)	United Kingdom (Scotland)	Canada	Canada	Canada	Poland	Mexico	Colombia	Thailand	Taiwan	New Zealand	The Netherlands	Germany	France	Spain	Spain	Spain	Belgium	Sweden	Italy	Italy	Italy	Italy	Portugal	Australia	Australia	US	US	US	US	China	Japan	India	Republic of Korea	Republic of Korea	Brazil	Brazil	Switzerland	Austria	Austria	Ireland	Ireland
		Variables	Categories		Weight		NICE	SMC	SHTG	CADTH	OHTAC	INESSS	AOTMIT	CENETEC	IETS	HITAP	NIHTA	PHARMAC	ZIN	G-BA & IQWiG	HAS	AEMPS	REDETS	CATSALUT	KCE-INAMI/RIZIV	TLV	AGENAS	AIFA	RETEHTA	CRUF	INFARMED	PBAC	MSAC	ICER	AHRQ	WSHCA-HTCC	OHA-HERC	CNHDRC	C2H	DHR	NECA	HIRA	CONITEC	COSAUDE	FOPH	AIHTA	DVSV	HIQA	NCPE
		HTA Characteristics and Process				0.18
		I - Geographic scope of HTA system				0.02
		National or regional scope	National: 1 Regional: 0.5	0 1	Low	0.02	1	1	1	1	0.5	0.5	1	1	1	1	1	1	1	1	1	1	1	0.5	1	1	1	1	0.5	0.5	1	1	1	1	1	0.5	0.5	1	1	1	1	1	1	1	1	1	1	1	1
		II - Building capacity for patients to contribute				0.12
		Establish initiatives to build capacity for patients to contribute	- No: 0 - Yes, Some grade of capacity building, but unclear mechanisms or non-routinely: 0.2 - Yes, 1 among Training, PIN guidance, Support team for involvement, Providing information about the technology, Template for submissions: 0.5 - Yes, 3 or more of them, or a combination of support group + training: 1	0 0.2 0.5 1	Very High	0.12	1	1	1	1	0	1	0.5	0	0.5	0.5	1	0	0	1	1	0	0	1	0	0	0.2	0	0	0	1	1	1	1	0	0.5	0.5	0	0	0	0.5	0	1	0	0.2	0	0	0.5	1
		III - Evaluation of the Patient Involvement Process				0.04
		Establish initiatives to self-evaluate and improve patient participation	- No: 0 - Yes, Some level of self-evaluation, but unclear mechanism: 0.2 - Yes, HTA asks for feedback and advice from patients: 0.5 - Yes, HTA conducts at least one among the following: 1 - HTA has a defined process for self-evaluation - HTA has conducted at least 1 comprehensive self-evaluation - HTA has a dedicated team to help the agency improve Patient Involvement	0 0.2 0.5 1	Medium	0.04	1	1	0.5	1	1	0	0	0	1	0	1	1	0.5	0	1	0	0	0	0	0.2	0	0	0	0	0.2	1	1	0	0	0	0	0	0	0	0	0	0	0	0	0	0	0.5	1
		Individual HTA Evaluation				0.82
		IV - Identifying and Prioritizing Technologies				0.04
		Allow patients to participate in the identification and/or prioritization of health technologies	- No: 0 - Yes, Identification/Nomination or Selection/Prioritization, Non-systematic: 0.2 - Yes, Identification/Nomination or Selection/Prioritization: 0.5 - Yes, Both Identification/Nomination and Selection/Prioritization: 1	0 0.2 0.5 1	Medium	0.04	1	0	0.5	0.5	0	0	0	0	0	1	0	0.5	0.5	1	0	0	0	0.5	0	0.5	0.5	0	1	0.5	0	0.5	0.5	0.5	0.5	0.5	0.5	0	0	0.5	0.5	0	1	0.5	0.5	0	0	1	0
		V - Scoping of Evaluation				0.08
		Allow patients to participate in the scoping protocol development or review	- No: 0 - Yes, but unclear mechanism: 0.2 - Yes, providing submissions used to develop assessment/scoping protocol or reviewing the published protocol. Routinely: 0.8; Non-Routinely: 0.4 - Yes, participating as part of the scoping team or working groups/workshops that develop or review the protocol. Routinely: 1; Non-Routinely: 0.6	0 0.2 0.4 0.6 0.8 1	High	0.08	1	0	0	0.8	0	0.8	0	0	1	1	0	0	0	0.8	0	0	0.6	0	0.2	0	0	0	0	0	0.8	0	1	0.8	0	0.8	0.8	0	0	0.2	0	0	0	0	0.8	0	0	1	0
		VI - Assessment				0.2								0											0	0		0	0									0	0	0						0	0
		Collect patients perspectives through submissions or direct consultations	- No: 0 - Yes, Open call for anyone to submit information, from individual patients and/or users. Unclear or Non-Routinely: 0.2; Clear mechanism and Routinely: 0.6 - Yes, Submissions or Consultations of Patient/Consumer Groups or Selected patients. Unclear or Non-Routinely: 0.4; Clear mechanism and Routinely: 0.8 - Yes, Submissions or Consultations of Patient/Consumer Groups or Selected patients …	0 0.2 0.4 0.6 0.8 1	High	0.08	1	0.8	0.8	0.8	0.8	0.8	0.4	0	0.8	0	0.6	0.4	0.8	0.8	0.8	0	0	0	0	0	0.2	0	0	0	0.8	0.6	0.8	0.6	0.6	0	0	0	0	0	0.2	0.2	0.6	0.2	0	0	0	0	0.8
		Allow patients to participate at assessment meetings, technical tables, or working groups	- No: 0 - Yes, Mechanisms exist, but it is unclear and non-routinely: 0.2 - Yes, Patients participate as non-members or in Working Groups. Routinely: 0.8; Non-Routinely: 0.4 - Yes, Patients participate as members of assessment team. Routinely: 1; Non-Routinely: 0.6	0 0.2 0.4 0.6 0.8 1	High	0.08	0	0	0	0	0	0	0	0	0	0	0	0.8	0	0.8	0.4	0	0.4	1	0	0	0	0	0	0.4	0.4	1	1	0	0	0	0.8	0	0	0	0	0	0	0	0	0	0	0.8	0
		Allow patients to review the assessment report or improve the patient input	- No: 0 - Yes, Mechanisms exist, but it is unclear and non-routinely: 0.2 - Yes, Patients can review technical reports. Routinely: 1; Non-Routinely: 0.5 - Yes, Patients can review the summary of patient submissions. Routinely: 1; Non-Routinely: 0.5 - Yes, Meeting with patients to prepare the presentation of patient input to the committee. Routinely: 1; Non-Routinely: 0.5 - Yes, Patients can impro…	0 0.2 0.5 1	Medium	0.04	1	1	1	1	1	0	1	0	0	1	1	0	1	1	0.2	1	0.5	1	0	0	1	0	0	0	0	0	0.5	1	1	1	0	0	0	0	0	0.5	0	0	1	0	0	1	0
		VII - Appraisal				0.4								0	0	0						0					0			0								0	0							0		0
		Present the patient submissions or testimonies to the appraisal committee	- No: 0 - Yes, Patients attend as observers OR the mechanism of participation is very unclear. 0.2 - Yes, Patients can attend and participate or their input is presented, but the mechanism is unclear or Non-Routinely: 0.6 - Patient input is routinely presented by non-input contributors or non-spokepersons: 0.8 - Patient input is routinely presented by input contributors or spokepersons: 1	0 0.2 0.6 0.8 1	High	0.08	1	1	1	1	0	0	0.6	0	0	0	1	0.6	0.6	1	0.8	0	0	0	0	0	0	1	0.6	0	0.6	1	0	0.6	0.6	0	0.6	0	0	0	0	0	1	0	0	0	0	0	0
		Include patients/consumers/public as members of appraisal committees	- No: 0 - Yes, Citizens OR Citizens representatives OR Public members (representing general public): 0.4 - Yes, Patients/Consumers OR Patient/Consumer representatives OR Lay members/Public members (if they act as patient representatives): 1	0 0.4 1	Very High	0.12	1	1	1	1	0	1	1	0	0	0	0	1	1	1	1	0	0	1	1	1	0	0	0	0	0	1	1	1	1	0	0	0	0	0	1	1	0.4	1	0.4	0	1	0	1
		Grant the patient/public/consumer members the right to vote	- No: 0 - Yes: 1	0 1	Very High	0.12	1	1	1	1	0	0	1	0	0	0	0	1	1	0	1	0	0	1	1	1	0	0	0	0	0	1	1	1	1	0	0	0	0	0	1	1	1	1	1	0	1	0	1
		Allow patients to review the draft recommendation report	- No - Yes, but unclear mechanism or Non-Routinely. 0.5 - Yes: 1	0 0.5 1	Medium	0.04	1	0	0.5	1	1	1	0	0	0	0	0	0.5	1	1	0	0	0	1	0	0	0	0	0	0	0	0	0.5	0	0	1	1	0	0	1	0	0.5	0.5	0	0	0	0	0	0
		Hold committee meetings fully or partially in public	- No: 0 - Yes: 1	0 1	Medium	0.04	1	1	1	0	0	0	0	0	0	0	0	0	1	1	0	0	0	0	0	0	0	0	0	0	0	0	0	1	1	1	1	0	0	0	0	0	0	0	0	0	0	0	0
		VIII - Implementation and Reporting				0.1						0		0	0	0			0			0		0	0	0		0	0	0						0	0	0	0	0	0					0	0
		Allow patients to participate in the appeal process	- No: 0 - Yes, but unclear mechanism, or non-routinely applied, or patients act only as observers of the final deliberation: 0.5 - Yes, Routinely, and either starting the process or actively influencing on the final outcome: 1	0 0.5 1	Low	0.02	1	0.5	0	0	1	0	0	0	0	0	0.5	0.5	0	1	0	0	0	0	0	0	0	0	0	0	0	0	0	0	1	0	0	0	0	0	0	0.5	0.5	0.5	0	0	0	0	0
		Produce easy to read summaries of HTA reports	- No: 0 - Yes: 1	0 1	Low	0.02	1	1	1	1	1	0	0	0	0	0	0	0	0	0	0	0	0	0	0	0	0	0	0	0	0	1	1	0	0	0	0	0	0	0	0	0	1	0	1	0	0	1	1
		Include patient input in the HTA reports/recommendations	- No - Yes, Assessment report includes patient input, but Non-routinely: 0.2 - Yes, Assessment report includes patient input. 0.5 - Yes, HTA Recommendations acknowledge or mention patient input, but no summary of patient input is included. 0.7 - Yes, HTA Recommendations include a summary of patient input included. 1	0 0.2 0.5 0.7 1	Low	0.02	1	1	1	1	0	0	1	0	0	0	0.5	0	0	0	0.5	0	0	0	0	0	0.2	0	0	0	0.7	1	1	0.5	0	0	0	0	0	0	0	0	1	0	0	0	0	1	0
		Summarize/inform how patient input was used and impacted the recommendations	- No: 0 - Yes, Report with recommendations mentiones how patient input was used and impacted the recommendations/decisions: 1	0 1	Medium	0.04	1	1	0	1	0	0	0	0	0	0	0	0	0	0	0	0	0	0	0	0	0	0	0	0	0	0	0	0	0	0	0	0	0	0	0	0	0	0	0	0	0	0	0
				Tiers	Total Weighted Score (0-10)		9.2	7.34	7.04	8.08	2.34	4.18	4.6	0.2	2.64	2.4	3.68	4.94	5.32	7.12	5.98	0.6	1.2	5.5	2.76	2.88	1.24	1	0.98	0.62	3.7	6.88	7.44	6.5	4.76	2.74	3.46	0.2	0.2	0.96	3.56	3.26	5.46	3.06	3.56	0.2	2.6	3.64	5.04
				1º	>7.5
				2º	>=5, <=7.5
				3º	>=2.5, <=5
				4º	< 2.5
				Phases Weighted Score (0-10)			United Kingdom (England)	United Kingdom (Scotland)	United Kingdom (Scotland)	Canada	Canada	Canada	Poland	Mexico	Colombia	Thailand	Taiwan	New Zealand	The Netherlands	Germany	France	Spain		Spain	Belgium	Sweden	Italy	Italy	Italy	Italy	Portugal	Australia	Australia	US	US	US	US	China	Japan	India	Republic of Korea	Republic of Korea	Brazil	Brazil	Switzerland	Austria	Austria	Ireland	Ireland
							NICE	SMC	SHTG	CADTH	OHTAC	INESSS	AOTMIT	CENETEC	IETS	HITAP	NIHTA	PHARMAC	ZIN	G-BA & IQWiG	HAS	AEMPS		CATSALUT	KCE-INAMI/RIZIV	TLV	AGENAS	AIFA	RETEHTA	CRUF	INFARMED	PBAC	MSAC	ICER	AHRQ	WSHCA-HTCC	OHA-HERC	CNHDRC	C2H	DHR	NECA	HIRA	CONITEC	COSAUDE	FOPH	AIHTA	DVSV	HIQA	NCPE
				Identifying and Prioritizing Technologies (0-0.40)			0.4	0	0.2	0.2	0	0	0	0	0	0.4	0	0.2	0.2	0.4	0	0		0.2	0	0.2	0.2	0	0.4	0.2	0	0.2	0.2	0.2	0.2	0.2	0.2	0	0	0.2	0.2	0	0.4	0.2	0.2	0	0	0.4	0
				Scoping of Evaluation (0-0.80)			0.8	0	0	0.64	0	0.64	0	0	0.8	0.8	0	0	0	0.64	0	0		0	0.16	0	0	0	0	0	0.64	0	0.8	0.64	0	0.64	0.64	0	0	0.16	0	0	0	0	0.64	0	0	0.8	0
				Assessment (0-2)			1.2	1.04	1.04	1.04	1.04	0.64	0.72	0	0.64	0.4	0.88	0.96	1.04	1.68	1.04	0.4		1.2	0	0	0.56	0	0	0.32	0.96	1.28	1.64	0.88	0.88	0.4	0.64	0	0	0	0.16	0.36	0.48	0.16	0.4	0	0	1.04	0.64
				Appraisal (0-4)			4	3.6	3.8	3.6	0.4	1.6	2.88	0	0	0	0.8	3.08	3.68	2.8	3.04	0		2.8	2.4	2.4	0	0.8	0.48	0	0.48	3.2	2.6	3.28	3.28	0.8	1.28	0	0	0.4	2.4	2.6	2.68	2.4	1.68	0	2.4	0	2.4
				Implementation and Reporting (0-1)			1	0.9	0.4	0.8	0.4	0	0.2	0	0	0	0.2	0.1	0	0.2	0.1	0		0	0	0	0.04	0	0	0	0.14	0.4	0.4	0.1	0.2	0	0	0	0	0	0	0.1	0.5	0.1	0.2	0	0	0.4	0.2
[truncated: 41 more columns]
